# Supplementary material for: Preparation of Chiral Porous Organic Cage Clicked Chiral Stationary Phase for HPLC Enantioseparation
Source: Molecules. 2023 Apr 4;28(7):3235. doi: 10.3390/molecules28073235 (PMC10096354; doi:10.3390/molecules28073235)
Supplement: Supplementary file 1 [file molecules-28-03235-s001.zip]

Archive with 1 entries (1 files):
- molecules-2296141-supplementary.pdf
